# Supplementary material for: Rectifying artificial nanochannels with multiple interconvertible permeability states
Source: Nat Commun. 2024 Mar 6;15:2051. doi: 10.1038/s41467-024-46312-w (PMC10918189; doi:10.1038/s41467-024-46312-w)
Supplement: Supplementary file 18 — Source Data [file 41467_2024_46312_MOESM18_ESM.zip]

Archive with 13 entries (13 files):
- figure 1 source data.xlsx
- figure 2 source data.xlsx
- figure 3 source data.xlsx
- figure 4 source data.xlsx
- figure 5 source data.xlsx
- SI Fig. 12 contact angle.tif
- SI Fig. 16 contact angle.tif
- SI Fig. 17 gel.tif
- SI Fig. 18 gel.tif
- SI Fig. 30 gel.tif
- SI Fig. 8 contact angle.tif
- SI Fig. 9 & 13 gel.tif
- Source data SI.xlsx
