# Supplementary material for: Rectifying artificial nanochannels with multiple interconvertible permeability states
Source: Nat Commun. 2024 Mar 6;15:2051. doi: 10.1038/s41467-024-46312-w (PMC10918189; doi:10.1038/s41467-024-46312-w)
Supplement: Supplementary file 18 — Source Data [file 41467_2024_46312_MOESM18_ESM.zip › figure 1 source data.xlsx]

## Sheet: Fig1.f
		Fig. 1 | Fabrication and characterization of the DNAzyme-functionalized glass nanopipettes. f, Current-voltage (I-V) curves measured in a single nanopipette showing the modification procedure based on linkage between I) aldehyde modified inner surface and amino group-labeled DNAzyme and II) Au cladding modified inner surface and thiol-labeled DNAzyme. III) & IV) I-V curves showing the stability o…
		(I)							(III)							（V）
		Voltage / mV	Current / pA						Voltage / mV	Current / pA						Voltage / mV	Current / pA
			Control	Piranha	APTES	GA	DNA			0 h	1 h	3 h	6 h	12 h			0	1	3	5	10	15	20
		-1000	-188.519	-367.958	-900.534	-112.029	-513.627		-1000	-83.085	-111.532	-80.3766	-148.632	-84.1234		-1000	-111.048	-119.803	-220.444	-221.372	-232.079	-235.691	-215.973
		-900	-169.046	-328.368	-845.523	-94.8208	-459.743		-900	-76.163	-98.349	-68.6993	-131.595	-73.276		-900	-98.179	-106.942	-193.127	-195.34	-205.779	-207.447	-191.336
		-800	-149.672	-287.78	-797.728	-79.3988	-398.597		-800	-69.1874	-85.733	-58.2512	-113.845	-63.1386		-800	-85.7908	-95.0508	-166.495	-168.98	-178.978	-179.307	-166.578
		-700	-129.961	-247.544	-745.853	-65.678	-333.052		-700	-62.1603	-73.7927	-48.7538	-96.8184	-53.868		-700	-73.4445	-82.833	-140.665	-144.034	-151.582	-152.022	-142.318
		-600	-110.173	-208.046	-685.622	-53.3948	-269.831		-600	-54.9165	-62.2728	-39.9402	-81.3867	-45.0589		-600	-61.6879	-70.6842	-116.381	-120.076	-125.773	-126.004	-119.039
		-500	-90.715	-169.67	-614.352	-41.9216	-210.233		-500	-47.0699	-51.4255	-31.9728	-66.6589	-36.7873		-500	-50.8191	-58.9586	-93.2625	-96.6389	-101.054	-101.379	-96.529
		-400	-71.4293	-132.529	-529.009	-31.8935	-156.409		-400	-38.9728	-41.9561	-24.2495	-52.8729	-29.0955		-400	-39.2327	-46.9941	-71.4921	-74.8579	-77.7845	-78.2235	-74.8133
		-300	-52.7737	-96.8723	-426.665	-22.3804	-108.357		-300	-30.7713	-28.8683	-16.8743	-39.734	-21.6712		-300	-28.4118	-35.2586	-52.0292	-54.4667	-56.4847	-56.9766	-55.0455
		-200	-34.3138	-62.5219	-303.938	-13.6257	-67.0853		-200	-21.9359	-19.4707	-9.35821	-26.4453	-14.1878		-200	-17.7472	-23.6984	-33.1034	-35.1073	-36.1339	-36.658	-35.1487
		-100	-16.3931	-29.7499	-159.244	-5.58685	-31.2118		-100	-12.2731	-9.24621	-2.25372	-12.8111	-6.92367		-100	-6.93374	-11.9617	-15.8257	-17.663	-17.7164	-18.3234	-17.3375
		0	0.9021	1.26389	8.44742	2.03354	0.77942		0	-2.39883	1.1882	5.38299	1.47446	0.43884		0	2.87796	-1.15616	-0.18005	-0.95673	-0.57037	-1.49307	-0.54504
		100	17.5783	30.8052	200.256	9.49035	30.3198		100	8.01376	11.499	13.3882	17.3715	7.8485		100	12.9933	9.964	14.187	13.9149	14.6863	13.952	15.0111
		200	33.8822	58.8409	416.826	16.819	58.3157		200	19.7133	22.8348	21.3951	34.5004	15.9002		200	22.6884	21.1492	27.3805	27.9149	28.7546	28.3351	29.2035
		300	49.7355	85.2111	657.829	24.409	84.345		300	31.7913	33.636	29.4217	54.3197	24.2016		300	31.5742	31.7468	39.5545	40.5262	41.7755	41.2613	42.6644
		400	64.6239	110.186	922.272	31.6774	109.519		400	44.4684	44.7301	38.2818	75.7434	32.1205		400	40.3691	41.7225	50.508	51.5087	53.1792	53.1595	55.0729
		500	79.2637	133.55	1210.78	38.9921	133.065		500	58.1525	56.3908	48.1074	99.2614	40.4477		500	48.8328	51.1007	59.9741	61.8097	63.396	63.4802	66.4
		600	93.08	155.373	1521.64	46.8387	155.129		600	72.121	68.0654	58.4822	124.695	49.3389		600	56.3892	60.4239	68.768	70.6742	72.4366	73.0901	76.7237
		700	105.952	175.566	1853.99	54.8025	176.255		700	87.2566	80.3403	67.9681	151.701	58.2711		700	64.0622	68.5732	76.4116	78.5398	80.219	81.6572	85.7619
		800	118.6	194.322	2205.72	62.5729	197.894		800	102.737	92.6882	77.7769	180.683	67.535		800	70.3989	75.7308	83.3124	85.5989	87.858	89.3066	94.2047
		900	130.235	212.099	2577.28	70.7779	216.865		900	119.222	104.876	86.9408	211.405	76.4961		900	76.6095	82.8235	89.6231	91.3748	94.1637	96.1419	101.82
		1000	141.128	228.337	2965.54	79.0627	231.23		1000	136.106	117.947	97.4065	242.655	85.9818		1000	82.4957	88.8567	94.6954	96.9874	99.8028	101.957	108.198
		(II)							（IV）							（VI）
		Voltage / mV	Current / pA						Voltage / mV	Current / pA						Voltage / mV	Current / pA
			Control	Au	DNA					0 h	1 h	3 h	6 h	12 h			0	1	3	5	10	15	20
		-1000	-188.519	-371.002	-1467				-1000	-479.469	-714.158	-676.226	-636.101	-886.397		-1000	-178.605	-508.259	-653.995	-659.92	-607.537	-594.951	-538.706
		-900	-169.046	-337.18	-1314.56				-900	-432.3	-643.82	-621.752	-579.835	-810.601		-900	-165.926	-464.748	-592.878	-610.791	-549.538	-539.063	-488.381
		-800	-149.672	-302.723	-1142.12				-800	-379.029	-564.154	-561.472	-517.757	-724.69		-800	-151.44	-415.113	-519.832	-546.585	-484.278	-479.089	-434.174
		-700	-129.961	-267.682	-968.687				-700	-324.68	-488.743	-497.908	-453.288	-634.408		-700	-135.804	-364.718	-444.762	-475.749	-417.768	-417.181	-378.466
		-600	-110.173	-232.013	-798.738				-600	-270.926	-412.869	-432.297	-387.208	-541.513		-600	-119.478	-313.207	-369.482	-399.555	-351.247	-354.664	-322.045
		-500	-90.715	-195.663	-636.334				-500	-219.003	-338.363	-364.329	-320.47	-447.778		-500	-101.46	-261.24	-296.401	-324.506	-285.116	-292.059	-265.931
		-400	-71.4293	-158.298	-483.473				-400	-169.342	-265.631	-291.449	-253.723	-353.214		-400	-82.8301	-209.183	-226.801	-250.44	-220.983	-229.826	-209.749
		-300	-52.7737	-120.239	-342.443				-300	-122.471	-193.665	-221.735	-187.462	-259.446		-300	-63.1705	-156.314	-161.256	-177.836	-159.132	-168.916	-154.423
		-200	-34.3138	-80.7559	-213.012				-200	-77.6949	-126.13	-150.596	-121.275	-166.629		-200	-42.5235	-103.019	-100.821	-108.462	-99.8351	-108.293	-99.6343
		-100	-16.3931	-40.2145	-96.5946				-100	-35.9552	-60.309	-78.4499	-56.7297	-76.1447		-100	-21.6207	-49.3824	-45.2829	-42.8131	-44.0426	-49.2108	-45.7413
		0	0.9021	1.12885	7.29614				0	2.88712	2.60132	-6.30188	4.50958	10.9796		0	0.78171	4.32221	3.27026	17.2475	8.54279	7.78642	6.34215
		100	17.5783	43.6176	99.5906				100	39.4345	62.9128	64.3923	62.2815	95.415		100	23.9004	58.2916	46.1242	68.0846	57.7493	63.5372	58.4425
		200	33.8822	87.5307	181.419				200	73.5356	121.362	133.659	116.147	175.304		200	47.5903	113.149	83.9453	107.555	102.769	116.478	108.903
		300	49.7355	132.129	254.05				300	105.657	177.131	199.819	166.102	252.555		300	72.6048	167.906	116.362	138.628	143.931	167.452	158.221
		400	64.6239	177.812	318.439				400	135.579	228.419	262.735	211.36	328.832		400	98.4143	222.854	144.604	163.135	180.222	215.985	206.081
		500	79.2637	224.312	375.972				500	163.13	272.125	320.953	252.251	406.979		500	125.131	278.16	168.943	180.716	213.377	262.143	252.502
		600	93.08	271.623	427.791				600	189.496	310.858	377.08	288.275	488.387		600	152.817	333.146	190.187	194.037	242.114	306.553	298.33
		700	105.952	319.542	474.511				700	213.85	350.468	426.5	319.604	573.096		700	180.934	388.515	209.33	205.011	266.568	348.438	343.143
		800	118.6	367.545	516.47				800	235.524	385.914	475.305	346.914	660.246		800	210.409	443.601	226.633	214.633	287.508	388.874	387.04
		900	130.235	415.84	554.628				900	255.801	415.464	518.553	370.605	749.754		900	240.517	498.045	242.819	222.388	304.474	427.219	430.337
		1000	141.128	463.843	589.012				1000	274.165	436.973	546.979	391.424	839.551		1000	271.178	552.479	258.237	229.409	319.124	463.187	472.086
