# Supplementary material for: Rectifying artificial nanochannels with multiple interconvertible permeability states
Source: Nat Commun. 2024 Mar 6;15:2051. doi: 10.1038/s41467-024-46312-w (PMC10918189; doi:10.1038/s41467-024-46312-w)
Supplement: Supplementary file 18 — Source Data [file 41467_2024_46312_MOESM18_ESM.zip › figure 2 source data.xlsx]

## Sheet: Fig.2b
	Fig. 2 | Reversible wettability control in a nanopipette. b, Current rectification ratio measured in a wettability-reversal nanochannel upon the treatment of different concentrations of Mg2+ and substrate 1 (sub-1).
	Fig. 2b
		Concentration of Mg2+ / µM			Concentration of sub-1 / µM
		0	0.2	1.5	0	1	2
	repeat-1	1.82927	1.36711	1.01705	1.03017	1.47509	1.87261
	repeat-2	1.85935	1.35275	1.06908	1.02946	1.35275	1.57365
	repeat-3	1.77139	1.34092	1.01135	1.027	1.31772	1.85581

## Sheet: Fig.2c
	Fig. 2 | Reversible wettability control in a nanopipette. c, The reversibility of the wettability-reversal nanochannel.
	Cycles	|-I| / I
	0	1.85935
	1	1.16413
	2	1.91287
	3	1.06908
	4	1.82927
	5	1.10265
	6	1.77139
	7	1.02241

## Sheet: Fig.2f
		Fig. 2 | Reversible wettability control in a nanopipette. f, FL intensity comparison histogram of FITC in e.
		Fig. 2f
			State i				State ii
			Cell 1	Cell 1`	Cell 2	Cell 2`	Cell 3	Cell 3`	Cell 4	Cell 4`
		repeat-1	9	44.83	4	5.83	15.33	204.33	13.83	3.83
		repeat-2	4.33	53.33	4.17	5.33	14.67	194.17	13.67	3.67
		repeat-3	8.33	31	4.33	6	13.83	186.67	13.83	4
		repeat-4	5.67	22.5	4.67	4.67	13.5	209	14.33	3.33
		repeat-5	7.5	28.67	3.83	5.17	19.5	164	13.5	4.17
