# Supplementary material for: Rectifying artificial nanochannels with multiple interconvertible permeability states
Source: Nat Commun. 2024 Mar 6;15:2051. doi: 10.1038/s41467-024-46312-w (PMC10918189; doi:10.1038/s41467-024-46312-w)
Supplement: Supplementary file 18 — Source Data [file 41467_2024_46312_MOESM18_ESM.zip › figure 3 source data.xlsx]

## Sheet: Fig.3b
	Fig. 3 | Reversible charge control in a nanopipette. b, Current rectification ratio measured in a charge-reversal nanochannel upon the treatment of different concentrations of Zn2+ and substrate 2 (sub-2).
	Fig.3b
		Concentration of Zn2+ / µM			Concentration of sub-2 / µM
		0	0.2	1.5	0	1	2
	repeat-1	1.58745	0.9911	0.6385	0.29402	0.93008	1.5431
	repeat-2	1.5809	0.9788	0.67335	0.5948	0.97564	1.58555
	repeat-3	1.607	0.99821	0.59552	0.29839	0.9645	1.41071

## Sheet: Fig.3c
	Fig. 3 | Reversible charge control in a nanopipette. c, The reversibility of the charge-reversal nanochannel.
	Cycles	|-I| / I
	0	1.58745
	1	0.86119
	2	1.57096
	3	0.90695
	4	1.5809
	5	0.97567
	6	1.41071
	7	0.9788

## Sheet: Fig.3f
		Fig. 3 | Reversible charge control in a nanopipette. f, FL intensity comparison histogram of MB in e.
		Fig. 3f
			State iii				State iv
			Cell 1	Cell 1`	Cell 2	Cell 2`	Cell 3	Cell 3`	Cell 4	Cell 4`
		repeat-1	10.5	24	7.8	8.33	49.5	197.67	6	11.5
		repeat-2	9.33	17.33	10.67	8.17	26	180.67	5.5	10.17
		repeat-3	12.33	23.5	9.38	8.67	59	151.83	5	8.83
		repeat-4	8.83	30.17	8	8.5	14	161.33	5.67	9
		repeat-5	9.17	27.83	10.33	9.67	57	172.83	5.83	12.5
