# Supplementary material for: Rectifying artificial nanochannels with multiple interconvertible permeability states
Source: Nat Commun. 2024 Mar 6;15:2051. doi: 10.1038/s41467-024-46312-w (PMC10918189; doi:10.1038/s41467-024-46312-w)
Supplement: Supplementary file 18 — Source Data [file 41467_2024_46312_MOESM18_ESM.zip › figure 4 source data.xlsx]

## Sheet: Fig.4a
	Fig. 4 | Rectifying artificial nanochannels with four interconvertible permeability states. a, I-V curves measured in an as-prepared nanochannel corresponding to state 1, state 2, state 3 and state 4.
		Voltage / mV	Current / pA
			State 1	State 2	State 3	State 4
		-1000	-679.715	-479.36	-347.754	-184.918
		-900	-594.077	-425.382	-310.255	-159.396
		-800	-505.468	-373.072	-267.474	-136.764
		-700	-420.048	-322.358	-233.359	-117.778
		-600	-340.336	-273.756	-202.874	-101.643
		-500	-267.626	-226.771	-173.057	-87.3323
		-400	-201.129	-180.839	-139.528	-72.7607
		-300	-141.089	-137.139	-107.23	-58.634
		-200	-87.2442	-95.0824	-74.1687	-43.2458
		-100	-40.1831	-54.2517	-37.9792	-25.5939
		0	0.95459	-16.2213	-3.4436	-5.33691
		100	36.2262	20.1977	30.6128	17.0435
		200	67.0123	54.5398	66.9799	41.8524
		300	93.2044	86.6992	103.137	69.3939
		400	116.052	115.802	138.887	99.7656
		500	134.934	143.575	177.265	132.222
		600	151.547	168.292	210.669	167.523
		700	166.183	191.429	251.399	206.952
		800	179.309	211.519	299.85	249.006
		900	191.288	230.703	338.963	295.879
		1000	202.394	248.218	399.568	345.95

## Sheet: Fig.4b
	Fig. 4 | Rectifying artificial nanochannels with four interconvertible permeability states. b, Current rectification ratio measured at state 1 and state 2.
		Fig. 4b
			State 1	State 2
		repeat-1	3.35837	1.93121
		repeat-2	3.96108	1.82165
		repeat-3	2.67563	1.80386

## Sheet: Fig.4c
	Fig. 4 | Rectifying artificial nanochannels with four interconvertible permeability states. c, Current rectification ratio measured at state 2 and state 3.
		Fig. 4c
			State 2	State 3
		repeat-1	1.93121	0.75753
		repeat-2	1.82165	0.72838
		repeat-3	1.80386	0.81071

## Sheet: Fig.4d
	Fig. 4 | Rectifying artificial nanochannels with four interconvertible permeability states. d,Current rectification ratio measured at state 3 and state 4.
			Fig. 4d
				State 3	State 4
			repeat-1	0.75753	0.53452
			repeat-2	0.72838	0.338
			repeat-3	0.81071	0.35166

## Sheet: Fig.4e
	Fig. 4 | Rectifying artificial nanochannels with four interconvertible permeability states. e,Current rectification ratio measured at state 4 and state 1.
		Fig. 4e
			State 4	State 1
		repeat-1	0.28967	2.16232
		repeat-2	0.338	2.28728
		repeat-3	0.35166	2.67563

## Sheet: FIg.4f
	Fig. 4 | Rectifying artificial nanochannels with four interconvertible permeability states. f, Current rectification ratio measured at state 1 and state 3.
		Fig. 4f
			State 1	State 3
		repeat-1	1.93843	0.87033
		repeat-2	2.16232	0.81071
		repeat-3	2.28728	0.72838

## Sheet: Fig.4g
	Fig. 4 | Rectifying artificial nanochannels with four interconvertible permeability states. g, Current rectification ratio measured at state 2 and state 4.
		Fig. 4g
			State 2	State 4
		repeat-1	2.18711	0.53452
		repeat-2	1.93121	0.28967
		repeat-3	2.20875	0.35166
