# Supplementary material for: Rectifying artificial nanochannels with multiple interconvertible permeability states
Source: Nat Commun. 2024 Mar 6;15:2051. doi: 10.1038/s41467-024-46312-w (PMC10918189; doi:10.1038/s41467-024-46312-w)
Supplement: Supplementary file 18 — Source Data [file 41467_2024_46312_MOESM18_ESM.zip › figure 5 source data.xlsx]

## Sheet: Fig.5g
	Fig. 5 | Controlled Directional Flow in Artificial Nanochannels. g, (I): FL intensity comparison histogram of FITC before and after injection. (II): FL intensity comparison histogram of MB before and after injection. (III): FL intensity comparison histogram of TB before and after injection.
	(I)										(I)
		Cell 1	Cell 1`	Cell 2	Cell 2`	Cell 3	Cell 3`	Cell 4	Cell 4`		cell	P Value
	repeat-1	9.43	14.13	14.59	243.27	18	14.01	3	199.43		1`-2`	9.19657e-05
	repeat-2	8.89	18.26	13.91	200.37	15.35	15.5	3.44	250.67		2`-3`	9.04275e-05
	repeat-3	8.11	13.09	16.74	113.19	16.68	14.93	3.85	252.23		3`-4`	1.15554e-07
	repeat-4	7.31	14.49	13.38	225.56	17.35	13.86	4.26	243.9		1`-4`	1.16287e-07
	repeat-5	10.6	13.17	14.94	153.3	16.26	13.31	4.06	234.04
	(II)										(II)
		Cell 1	Cell 1`	Cell 2	Cell 2`	Cell 3	Cell 3`	Cell 4	Cell 4`		cell	P Value
	repeat-1	4.18	1	24.26	8.44	10.09	103.11	51.26	79.03		1`-2`	0.0011
	repeat-2	4.29	1	26.94	10.41	14.24	110.74	36.85	90.36		2`-3`	2.56561e-06
	repeat-3	4.76	1	28	14.29	20	93.21	41.35	68.34		1`-4`	1.67662e-06
	repeat-4	4.38	1	27.91	20.2	12.15	79.29	30.03	99.67
	repeat-5	4.5	1	23.29	23.84	17.24	82.43	23.41	107.67
	(III)										(III)
		Cell 1	Cell 1`	Cell 2	Cell 2`	Cell 3	Cell 3`	Cell 4	Cell 4`		cell	P Value
	repeat-1	24	213.75	11	210.73	7.63	15.84	16.13	13.76		1`-4`	0.000100332
	repeat-2	24	133.5	10.77	165.16	7.4	25.03	14.34	6.94		3`-4`	0.03424
	repeat-3	24	220	11.23	179.31	7.63	27.21	15.5	19.86		2`-3`	5.44327e-06
	repeat-4	24	181.5	10.8	207.07	8.01	20.84	16	11.46
	repeat-5	24	109.13	11.49	132.51	11.93	29.36	17.19	20.93
