# Supplementary material for: Rectifying artificial nanochannels with multiple interconvertible permeability states
Source: Nat Commun. 2024 Mar 6;15:2051. doi: 10.1038/s41467-024-46312-w (PMC10918189; doi:10.1038/s41467-024-46312-w)
Supplement: Supplementary file 18 — Source Data [file 41467_2024_46312_MOESM18_ESM.zip › Source data SI.xlsx]

## Sheet: SI_Fig 3
Supplementary Fig. 3 | UV-vis characterization of HAuCl4 before and after Au cladding modification.
Wavelength / nm	Before Au cladding modification	After Au cladding modification
190	2.33608	1.98046
191	2.15029	1.76295
192	1.99144	1.43619
193	1.90727	1.16985
194	1.86304	0.956247
195	1.85485	0.788614
196	1.87832	0.67007
197	1.93477	0.582084
198	2.01126	0.524654
199	2.12859	0.478306
200	2.2715	0.44783
201	2.43706	0.427741
202	2.60329	0.415937
203	2.80121	0.40692
204	3.32109	0.401558
205	3.62967	0.397345
206	3.71668	0.394854
207	3.82212	0.393333
208	3.8109	0.392684
209	4.03697	0.392538
210	3.83076	0.392345
211	3.91495	0.392565
212	3.90095	0.392386
213	3.91757	0.392659
214	3.82583	0.39294
215	3.82622	0.393476
216	3.74893	0.394034
217	3.77592	0.394918
218	3.71088	0.395255
219	3.62941	0.395821
220	3.66672	0.396442
221	3.54205	0.397542
222	3.42244	0.397813
223	3.11224	0.39808
224	2.92075	0.398461
225	2.7811	0.398494
226	2.69989	0.398003
227	2.60535	0.397217
228	2.52916	0.396396
229	2.43869	0.395004
230	2.38017	0.393643
231	2.3038	0.391578
232	2.23814	0.389353
233	2.16399	0.386396
234	2.0963	0.383284
235	2.03021	0.380073
236	1.9812	0.377415
237	1.92003	0.373958
238	1.87123	0.370808
239	1.81802	0.366757
240	1.77495	0.363183
241	1.72909	0.359044
242	1.68818	0.354313
243	1.64774	0.350264
244	1.61796	0.346477
245	1.59129	0.343122
246	1.56403	0.339485
247	1.54048	0.336446
248	1.51261	0.333737
249	1.48591	0.331398
250	1.45119	0.328839
251	1.40837	0.326097
252	1.3562	0.323531
253	1.31072	0.321427
254	1.25296	0.318755
255	1.19985	0.315999
256	1.14552	0.313465
257	1.10237	0.311558
258	1.05698	0.309291
259	1.01193	0.306981
260	0.971823	0.304478
261	0.937215	0.301914
262	0.908436	0.299693
263	0.879513	0.296857
264	0.855191	0.295004
265	0.831905	0.292363
266	0.813739	0.290235
267	0.79349	0.287343
268	0.776128	0.284889
269	0.761667	0.282883
270	0.751304	0.280686
271	0.741476	0.278636
272	0.734989	0.276986
273	0.72988	0.274792
274	0.728221	0.273313
275	0.727714	0.271063
276	0.730331	0.269388
277	0.734908	0.26767
278	0.741686	0.26597
279	0.749288	0.264291
280	0.760533	0.262727
281	0.773432	0.261428
282	0.787301	0.259778
283	0.800209	0.258104
284	0.816723	0.255431
285	0.831803	0.253168
286	0.84885	0.250565
287	0.861305	0.248361
288	0.877781	0.245756
289	0.891029	0.243344
290	0.903854	0.240841
291	0.914612	0.239236
292	0.924556	0.236979
293	0.932292	0.234564
294	0.939201	0.232518
295	0.944558	0.23056
296	0.948191	0.229365
297	0.950496	0.227375
298	0.95289	0.225796
299	0.952013	0.224289
300	0.95183	0.223306
301	0.951338	0.221542
302	0.949404	0.219577
303	0.947419	0.218248
304	0.945404	0.216808
305	0.942401	0.215542
306	0.938468	0.214307
307	0.935624	0.212574
308	0.932397	0.211524
309	0.928927	0.210397
310	0.92504	0.209282
311	0.920717	0.208154
312	0.917757	0.207068
313	0.91352	0.205476
314	0.910221	0.204335
315	0.906042	0.203382
316	0.903838	0.202848
317	0.899443	0.201647
318	0.894111	0.199966
319	0.890874	0.198815
320	0.885851	0.198077
321	0.882163	0.197139
322	0.877878	0.196
323	0.873703	0.194901
324	0.870139	0.193858
325	0.865092	0.192936
326	0.858678	0.191066
327	0.85397	0.190424
328	0.846722	0.189238
329	0.841519	0.188507
330	0.83327	0.18752
331	0.826509	0.187028
332	0.81721	0.185854
333	0.809224	0.185367
334	0.797998	0.183643
335	0.78697	0.183727
336	0.773317	0.182202
337	0.760219	0.181612
338	0.746051	0.179862
339	0.73174	0.180233
340	0.714976	0.179264
341	0.699038	0.178799
342	0.681619	0.177747
343	0.664311	0.177257
344	0.645316	0.176637
345	0.626217	0.175596
346	0.607999	0.175014
347	0.588358	0.174058
348	0.570525	0.17343
349	0.552124	0.172954
350	0.518257	0.170124
351	0.503759	0.169936
352	0.488259	0.169351
353	0.47154	0.168819
354	0.457378	0.167466
355	0.443826	0.167219
356	0.43114	0.166663
357	0.419898	0.166355
358	0.4094	0.165712
359	0.398957	0.164727
360	0.389445	0.164276
361	0.380459	0.16319
362	0.372687	0.162731
363	0.365908	0.162112
364	0.358545	0.160945
365	0.337774	0.140162
366	0.332379	0.139203
367	0.328014	0.139089
368	0.324028	0.138852
369	0.319628	0.138049
370	0.311165	0.135495
371	0.308482	0.134955
372	0.304748	0.134049
373	0.301383	0.133222
374	0.298315	0.132804
375	0.295072	0.131789
376	0.292306	0.131346
377	0.28968	0.131185
378	0.287036	0.130357
379	0.284505	0.129696
380	0.281508	0.12907
381	0.279101	0.128541
382	0.276458	0.127967
383	0.274338	0.127969
384	0.271751	0.127631
385	0.268963	0.126853
386	0.26603	0.126337
387	0.26342	0.125564
388	0.260973	0.125099
389	0.258523	0.124796
390	0.256387	0.124807
391	0.253954	0.124505
392	0.251362	0.123931
393	0.248734	0.123493
394	0.246318	0.123197
395	0.243221	0.122781
396	0.241162	0.122332
397	0.23851	0.12197
398	0.236069	0.121445
399	0.233296	0.120735
400	0.231129	0.120444
401	0.228256	0.119741
402	0.225819	0.119454
403	0.223176	0.119211
404	0.220668	0.118825
405	0.218445	0.118376
406	0.215715	0.118226
407	0.213441	0.117971
408	0.210899	0.117478
409	0.208805	0.11758
410	0.206198	0.11729
411	0.203405	0.116682
412	0.200951	0.116575
413	0.198674	0.116313
414	0.195829	0.116127
415	0.193629	0.115966
416	0.191424	0.115847
417	0.188843	0.115499
418	0.186334	0.115313
419	0.183997	0.115408
420	0.181487	0.115127
421	0.179215	0.114809
422	0.17655	0.114539
423	0.174385	0.114429
424	0.171792	0.114081
425	0.169856	0.114257
426	0.167574	0.114116
427	0.165019	0.113696
428	0.162754	0.113339
429	0.160604	0.11299
430	0.158702	0.112952
431	0.156477	0.112663
432	0.154699	0.112672
433	0.152694	0.11232
434	0.151147	0.112382
435	0.149513	0.1124
436	0.147736	0.112231
437	0.145774	0.11183
438	0.144236	0.11171
439	0.142678	0.111699
440	0.14123	0.111538
441	0.139908	0.111524
442	0.138855	0.111592
443	0.137795	0.111613
444	0.136385	0.111413
445	0.13541	0.111469
446	0.134567	0.111373
447	0.133421	0.111447
448	0.13251	0.111397
449	0.131781	0.111358
450	0.130887	0.111072
451	0.130167	0.111207
452	0.129269	0.111066
453	0.128463	0.110917
454	0.127746	0.110774
455	0.127185	0.110856
456	0.126759	0.110974
457	0.125912	0.110882
458	0.125425	0.110886
459	0.124828	0.110723
460	0.124144	0.110544
461	0.123716	0.110617
462	0.123109	0.110442
463	0.122586	0.110382
464	0.122263	0.11054
465	0.12183	0.110521
466	0.121274	0.110486
467	0.120861	0.110547
468	0.120488	0.110727
469	0.120295	0.110823
470	0.11974	0.110645
471	0.119517	0.110858
472	0.119124	0.110891
473	0.1187	0.110903
474	0.118228	0.110934
475	0.117962	0.111015
476	0.117559	0.111088
477	0.117138	0.111025
478	0.116727	0.110979
479	0.116351	0.110972
480	0.116351	0.111227
481	0.116014	0.111229
482	0.115659	0.111203
483	0.115254	0.111035
484	0.115128	0.111168
485	0.114848	0.111214
486	0.114498	0.111264
487	0.114267	0.111314
488	0.114094	0.111501
489	0.113906	0.111458
490	0.113624	0.111561
491	0.113622	0.111691
492	0.113501	0.111869
493	0.11326	0.1119
494	0.113172	0.112063
495	0.113041	0.112119
496	0.112773	0.111936
497	0.113039	0.112278
498	0.113218	0.112759
499	0.113143	0.112707
500	0.11305	0.112926
501	0.113058	0.113049
502	0.113266	0.113398
503	0.113525	0.113721
504	0.113587	0.113969
505	0.11369	0.114202
506	0.113759	0.114401
507	0.113789	0.114579
508	0.114005	0.114841
509	0.114063	0.115063
510	0.11422	0.115193
511	0.11447	0.115563
512	0.114494	0.115674
513	0.114608	0.115826
514	0.114824	0.116154
515	0.115061	0.116391
516	0.115101	0.116611
517	0.115331	0.116975
518	0.115482	0.117171
519	0.115651	0.117352
520	0.115749	0.117454
521	0.115974	0.117736
522	0.116276	0.118057
523	0.116293	0.118109
524	0.116345	0.118232
525	0.116419	0.11843
526	0.116597	0.118619
527	0.116623	0.118679
528	0.117004	0.119028
529	0.117145	0.119183
530	0.117115	0.119062
531	0.117226	0.119175
532	0.117175	0.119084
533	0.117102	0.119051
534	0.11734	0.119222
535	0.117156	0.119029
536	0.117114	0.11894
537	0.11708	0.118949
538	0.116936	0.118762
539	0.116843	0.118662
540	0.116651	0.118567
541	0.116418	0.118274
542	0.116386	0.118165
543	0.1163	0.118073
544	0.116198	0.118014
545	0.116036	0.117745
546	0.115963	0.11764
547	0.116049	0.117815
548	0.115809	0.117635
549	0.115871	0.117657
550	0.115817	0.117493
551	0.115608	0.117265
552	0.115442	0.117055
553	0.114948	0.116536
554	0.114845	0.116461
555	0.114814	0.116452
556	0.114657	0.11626
557	0.114347	0.115972
558	0.114246	0.115796
559	0.114093	0.115619
560	0.113895	0.115422
561	0.113589	0.11503
562	0.113444	0.114682
563	0.113244	0.114481
564	0.112939	0.114259
565	0.112833	0.114152
566	0.112399	0.113744
567	0.112125	0.113351
568	0.112034	0.113216
569	0.111575	0.112708
570	0.111502	0.11276
571	0.111342	0.112622
572	0.11124	0.112457
573	0.110977	0.112188
574	0.11058	0.111776
575	0.110349	0.11148
576	0.1103	0.111417
577	0.110227	0.111417
578	0.109894	0.111076
579	0.109696	0.110878
580	0.110585	0.111464
581	0.110504	0.111361
582	0.110098	0.11107
583	0.109762	0.110746
584	0.109527	0.110418
585	0.109259	0.11022
586	0.108945	0.109966
587	0.108975	0.110059
588	0.1086	0.109675
589	0.108605	0.109671
590	0.108194	0.109177
591	0.108183	0.109203
592	0.107825	0.108865
593	0.107782	0.108776
594	0.107642	0.108641
595	0.107454	0.108463
596	0.107322	0.108408
597	0.107136	0.10821
598	0.107227	0.108262
599	0.106887	0.107987
600	0.106728	0.107858

## Sheet: SI_Fig 4
Supplementary Fig. 4 | FL spectra of FAM-labeled SH-DNAzyme before and after ligation.
Wavelength / nm	Control	UV Au-washed+chain-1	UV Au+chain-1
500	4302	3903	3597
501	4686	4271	3936
502	5170	4733	4362
503	5677	5215	4807
504	6195	5707	5259
505	6706	6195	5707
506	7215	6678	6148
507	7707	7147	6576
508	8153	7572	6964
509	8541	7943	7303
510	8893	8280	7611
511	9202	8579	7881
512	9459	8841	8117
513	9656	9061	8314
514	9802	9234	8473
515	9905	9366	8595
516	9965	9458	8677
517	9995	9510	8718
518	9998	9523	8724
519	9987	9496	8694
520	9949	9437	8637
521	9882	9349	8551
522	9787	9235	8441
523	9660	9089	8304
524	9497	8923	8154
525	9300	8739	7987
526	9079	8541	7806
527	8847	8328	7611
528	8610	8104	7410
529	8363	7874	7196
530	8110	7642	6980
531	7859	7404	6757
532	7607	7166	6532
533	7356	6928	6313
534	7109	6693	6098
535	6865	6464	5884
536	6628	6236	5680
537	6399	6014	5480
538	6177	5803	5291
539	5967	5599	5111
540	5762	5407	4933
541	5566	5221	4761
542	5379	5047	4600
543	5201	4879	4444
544	5032	4718	4297
545	4870	4567	4157
546	4713	4423	4022
547	4566	4282	3894
548	4426	4145	3772
549	4291	4011	3653
550	4160	3885	3539
551	4034	3766	3429
552	3914	3648	3322
553	3796	3533	3220
554	3680	3424	3121
555	3570	3320	3026
556	3461	3221	2932
557	3355	3123	2840
558	3251	3026	2752
559	3148	2929	2665
560	3048	2837	2580
561	2953	2744	2498
562	2858	2653	2416
563	2764	2565	2334
564	2671	2478	2255
565	2581	2394	2178
566	2494	2312	2101
567	2408	2230	2026
568	2322	2151	1953
569	2238	2075	1881
570	2156	1999	1814
571	2077	1926	1748
572	2000	1852	1682
573	1923	1782	1619
574	1851	1715	1557
575	1780	1651	1497
576	1711	1586	1437
577	1644	1522	1381
578	1579	1463	1328
579	1516	1404	1275
580	1456	1349	1225
581	1398	1296	1178
582	1343	1243	1130
583	1289	1191	1086
584	1238	1144	1041
585	1189	1097	998.9
586	1142	1055	959.2
587	1097	1011	919.7
588	1054	970	880.4
589	1012	931.3	844.7
590	972.4	895.6	810.3
591	933.5	859.7	777.1
592	896.3	826	744.8
593	860.2	793.5	714.7
594	827.2	762.7	686.8
595	794.5	733.6	661
596	764.6	704.7	636.3
597	734.8	676.5	612
598	708.5	651	589.7
599	682.4	627.6	568.2
600	657.1	602.9	546.8
601	632.7	581.2	526.7
602	610.3	559.2	506.7
603	588	538.9	487
604	567.7	518.2	469.2
605	546.4	499.2	451.6
606	526	480.6	434.4
607	507	463.3	418
608	489.1	445.1	401.9
609	471	428.2	387.1
610	453.2	412.5	372.8
611	435.9	397.8	358.6
612	420	383	345.1
613	405.4	368.1	331.8
614	390.1	354.2	319.5
615	374.2	340.9	307.9
616	359.7	328.3	295.7
617	345.6	315.7	284.2
618	332.1	303.8	273.9
619	319.2	291.7	263.5
620	306.2	279.7	253.9
621	294.5	268.8	243.9
622	283.5	258.5	234.3
623	272.7	247.6	225.2
624	261.6	237.7	216.3
625	251.4	228.5	207.5
626	241.6	220.4	199.4
627	232	212.2	191.5
628	222.7	203.6	183.4
629	213.3	195.8	176.2
630	204.6	188.5	169.4
631	196.9	181.1	162.4
632	189.3	173.5	155.4
633	181.4	165.8	149
634	174.4	158.9	142.9
635	167.6	152.6	137.6
636	160.8	146	131.8
637	154.8	140	126.4
638	149.1	134.3	121.7
639	142.9	128.9	117.1
640	137.6	123.6	112.2
641	132.3	118.7	107.8
642	127.6	113.9	103.6
643	123.8	109.7	99.72
644	119.8	105.3	96.06
645	115.8	101.2	92.44
646	112.4	97.87	89.37
647	108.9	94.59	86.49
648	105.8	90.97	83.3
649	102.8	88.09	80.21
650	99.8	85.12	77.53

## Sheet: SI_Fig 5
Supplementary Fig. 5 | Current-voltage (I-V) curves measured in nanopipettes modified by DNAzyme with different lengths.
Voltage / V	Current / pA
	Chain-2	Chain-3
-1000	-90.9283	-136.475
-900	-82.8106	-113.25
-800	-73.4418	-92.0129
-700	-63.4693	-73.3649
-600	-53.5022	-57.5879
-500	-43.7745	-44.8603
-400	-34.5294	-32.7453
-300	-24.9176	-22.5549
-200	-15.968	-14.2737
-100	-7.72095	-6.92444
0	0.32776	-0.73181
100	7.98584	4.69055
200	15.2325	9.09912
300	22.171	13.0072
400	28.7817	16.0614
500	35.0141	18.8294
600	40.8337	21.0992
700	46.3794	23.1073
800	52.0978	25.1477
900	57.37	27.2186
1000	62.3639	29.3231

## Sheet: SI_Fig 6
	Supplementary Fig. 6 | Rectification ratio measured in nanopipettes modified by DNAzyme with different concentrations.
	The concentration of DNAzyme	repeat-1	repeat-2	repeat-3
	0.1 μM	1.03157	1.23592	1.03634
	1.0 μM	1.85552	2.32702	1.13307
	2.0 μM	1.33854	1.03097	1.24413
	5.0 μM	1.01549	1.00647	1.59216

## Sheet: SI_Fig 7
		Supplementary Fig. 7 | Current-voltage (I-V) curves measured in nanopipettes modified by chain-4 and chain-5 with different lengths.
		Voltage / V	Current / pA
			Chain-4	Chain-5
		-1000	-317.339	-554.32
		-900	-291.11	-493.451
		-800	-263.83	-425.01
		-700	-235.337	-357.675
		-600	-206.76	-292.936
		-500	-175.485	-231.827
		-400	-144.074	-175.167
		-300	-109.297	-123.628
		-200	-73.7738	-76.5865
		-100	-34.2645	-34.5268
		0	5.1001	2.2583
		100	47.7448	34.6461
		200	91.2653	62.9415
		300	137.156	87.4566
		400	182.723	108.425
		500	230.04	127.19
		600	277.249	143.546
		700	325.509	158.4
		800	373.809	171.006
		900	422.59	183.7
		1000	471.28	195.611

## Sheet: SI_Fig.8
	Supplementary Fig. 8 | Wettability characterization of DNA modified surfaces at state i and state ii. a, Current-voltage (I-V) curves measured in a wettability-reversal nanochannel before and after the treatment of Mg2+. b, Nyquist plot of DNA modified surfaces (planar glass plates modified with DNAzyme 1/Sub-1) without and with the treatment Mg2+.
	Fig. 8a
		Voltage / mV	Current / pA
			State i	State ii
		-1000	-279.738	-170.519
		-900	-238.775	-148.27
		-800	-201.647	-127.693
		-700	-167.187	-108.876
		-600	-136.432	-90.1684
		-500	-108.63	-73.2123
		-400	-83.4101	-57.6886
		-300	-60.2612	-42.4262
		-200	-38.6761	-27.0489
		-100	-18.4711	-12.4591
		0	0.15198	1.24939
		100	17.4048	15.1855
		200	34.6222	29.4788
		300	51.5998	44.1113
		400	67.0747	57.8614
		500	82.332	71.2237
		600	97.4524	85.1294
		700	112.561	98.7201
		800	127.808	113.835
		900	142.759	129.204
		1000	157.92	146.477
	Fig. 8b
		State i		State ii
		Z` / ohm	-Z`` / ohm	Z` / ohm	-Z`` / ohm
		24.95	4.146	26.54	0.7725
		25.26	3.754	26.64	0.9467
		25.51	3.37	26.75	1.095
		25.69	3.088	26.85	1.249
		25.84	2.879	26.98	1.412
		25.98	2.764	27.11	1.597
		26.12	2.721	27.27	1.804
		26.28	2.525	27.45	2.038
		26.46	2.289	27.66	2.292
		26.65	2.31	27.9	2.572
		26.86	2.544	28.18	2.879
		27.12	2.948	28.5	3.224
		27.43	3.427	28.88	3.601
		27.81	3.936	29.34	3.99
		28.28	4.459	29.88	4.381
		28.86	4.993	30.52	4.756
		29.57	5.53	31.26	5.095
		30.42	6.04	32.09	5.365
		31.41	6.478	33	5.531
		32.54	6.798	33.97	5.567
		33.76	6.952	34.93	5.461
		34.99	6.913	35.84	5.222
		36.19	6.68	36.66	4.874
		37.27	6.272	37.35	4.445
		38.19	5.746	37.9	3.975
		38.96	5.17	38.34	3.514
		39.58	4.592	38.69	3.091
		40.07	4.049	38.96	2.72
		40.45	3.56	39.19	2.402
		40.74	3.13	39.36	2.136
		40.98	2.762	39.51	1.915
		41.16	2.455	39.64	1.737
		41.32	2.209	39.74	1.599
		41.45	2.022	39.84	1.5
		41.58	1.875	39.94	1.431
		41.71	1.761	40.05	1.378
		41.84	1.684	40.16	1.351
		41.97	1.649	40.28	1.358
		42.12	1.651	40.42	1.394
		42.28	1.683	40.57	1.455
		42.43	1.741	40.7	1.534
		42.57	1.817	40.83	1.627
		42.73	1.91	40.98	1.733
		42.91	2.012	41.15	1.851
		43.12	2.129	41.34	1.985
		43.35	2.27	41.56	2.137
		43.6	2.427	41.79	2.301
		43.87	2.584	42.04	2.47
		44.15	2.756	42.31	2.654
		44.46	2.959	42.61	2.87
		44.8	3.196	42.95	3.122
		45.18	3.469	43.33	3.406
		45.6	3.777	43.74	3.721
		46.06	4.114	44.2	4.066
		46.57	4.486	44.71	4.442
		47.21	4.887	45.34	4.84
		47.95	5.327	46.07	5.275
		48.68	5.836	46.79	5.783
		49.4	6.419	47.51	6.364
		50.14	6.997	48.24	6.945
		50.9	7.621	48.98	7.571
		51.65	8.395	49.72	8.336
		52.49	9.298	50.56	9.227
		53.44	10.32	51.52	10.24
		54.51	11.44	52.58	11.34
		55.69	12.66	53.74	12.54
		56.98	13.98	55.03	13.85
		58.39	15.43	56.43	15.27
		59.93	17.02	57.96	16.84
		61.63	18.77	59.64	18.55
		63.51	20.68	61.49	20.43
		65.54	22.76	63.52	22.48

## Sheet: SI_Fig 10
	Supplementary Fig. 10 | Availability and specificity of the DNAzyme-based switching between hydrophobic and hydrophilic evaluated by inactive DNAzyme 1 and different metal ions. a, Rectification ration measured in nanopipettes modified by inactive DNAzyme 1 (chain-7) and sub-1 after 3 rounds of addition of Mg2+ and sub-1. b, Rectification ration measured in nanopipettes modified by DNAzyme 1 and …
		Fig. 10a
		Cycles	repeat-1	repeat-2	repeat-3
		0	1.00568	1.0043	1.00577
		0.5	1.04914	1.04841	1.04918
		1	0.99648	1.01549	1.01292
		1.5	1.05252	1.04712	1.04781
		2	1.1295	1.10354	1.09362
		2.5	1.00617	1.00568	1.00473
		3	1.02373	1.03059	1.03482
		3.5	1.11041	1.0574	1.05086
		Fig. 10b
			repeat-1	repeat-2	repeat-3
		Control	2.13889	2.02173	2.03022
		Fe2+	2.05064	2.0316	2.02769
		K+	1.91287	1.95059	1.95439
		Ca2+	1.92354	1.91788	1.91609
		Zn2+	1.90527	1.91204	1.91267
		Na+	1.82927	1.85935	1.87261
		Ba2+	1.79813	1.85717	1.87389
		Ag+	1.71662	1.74402	1.70687

## Sheet: SI_Fig.12
	Supplementary Fig. 12 | Wettability characterization of DNA modified surfaces at state iii and state iv. a, Current-voltage (I-V) curves measured in a wettability-reversal nanochannel before and after the treatment of Zn2+. b, Nyquist plot of DNA modified surfaces (planar glass plates modified with DNAzyme 2/Sub-2) without and with the treatment Zn2+.
	Fig. 12a
	Voltage / mV	Current / pA
		State iii	State iv
	-1000	-869.966	-317.339
	-900	-771.6	-291.11
	-800	-670.6	-263.83
	-700	-574.166	-235.337
	-600	-480.224	-206.76
	-500	-390.804	-175.485
	-400	-305.203	-144.074
	-300	-223.079	-109.297
	-200	-144.858	-73.7738
	-100	-70.7416	-34.2645
	0	-0.56885	5.1001
	100	65.2832	47.7448
	200	128.076	91.2653
	300	186.897	137.156
	400	240.924	182.723
	500	290.793	230.04
	600	336.793	277.249
	700	378.762	325.509
	800	417.219	373.809
	900	452.397	422.59
	1000	483.926	471.28
	Fig. 12b
	State iii		State iv
	Z` / ohm	-Z`` / ohm	Z` / ohm	-Z`` / ohm
	22.32	3.002	21.09	2.536
	22.49	2.724	21.22	2.314
	22.66	2.442	21.36	2.087
	22.76	2.226	21.44	1.918
	22.86	2.071	21.52	1.785
	22.93	1.989	21.59	1.728
	23.01	1.969	21.66	1.743
	23.1	2.008	21.72	1.81
	23.19	2.096	21.8	1.923
	23.29	2.239	21.88	2.08
	23.41	2.437	21.98	2.286
	23.53	2.704	22.09	2.562
	23.67	3.043	22.22	2.913
	23.84	3.448	22.39	3.331
	24.05	3.931	22.6	3.829
	24.31	4.507	22.87	4.419
	24.64	5.152	23.22	5.116
	25.06	5.901	23.67	5.923
	25.59	6.813	24.25	6.817
	26.3	7.885	25.03	7.811
	27.22	9.09	26.04	8.903
	28.42	10.38	27.33	10.04
	29.93	11.68	28.92	11.13
	31.79	12.89	30.81	12.07
	33.99	13.91	32.96	12.74
	36.49	14.62	35.31	13.07
	39.2	14.93	37.72	13.02
	41.95	14.79	40.06	12.57
	44.54	14.22	42.17	11.8
	46.87	13.28	43.99	10.79
	48.87	12.11	45.49	9.654
	50.5	10.82	46.69	8.496
	51.78	9.549	47.61	7.399
	52.75	8.383	48.29	6.429
	53.52	7.302	48.82	5.55
	54.13	6.342	49.23	4.782
	54.6	5.543	49.56	4.147
	55	4.879	49.83	3.629
	55.35	4.339	50.07	3.217
	55.65	3.892	50.27	2.892
	55.89	3.524	50.43	2.638
	56.11	3.224	50.58	2.447
	56.32	2.985	50.72	2.31
	56.52	2.8	50.87	2.217
	56.73	2.66	51.04	2.166
	56.94	2.568	51.23	2.159
	57.16	2.531	51.43	2.206
	57.38	2.529	51.63	2.274
	57.61	2.561	51.86	2.352
	57.85	2.638	52.1	2.468
	58.12	2.755	52.37	2.62
	58.42	2.909	52.68	2.812
	58.75	3.099	53.02	3.039
	59.11	3.317	53.4	3.291
	59.51	3.565	53.82	3.57
	60	3.839	54.33	3.871
	60.57	4.153	54.93	4.207
	61.12	4.525	55.51	4.603
	61.67	4.96	56.09	5.056
	62.25	5.361	56.69	5.48
	62.85	5.784	57.31	5.934
	63.46	6.352	57.93	6.528
	64.14	7.046	58.64	7.241
	64.92	7.851	59.44	8.061
	65.78	8.731	60.34	8.959
	66.73	9.69	61.33	9.937
	67.77	10.73	62.42	11
	68.91	11.87	63.62	12.15
	70.17	13.12	64.92	13.43
	71.56	14.49	66.36	14.82
	73.08	16	67.94	16.36
	74.92	17.55	69.82	17.94
	76.91	19.21	71.91	19.64
	78.98	21.14	74.09	21.61
	81.23	23.34	76.45	23.85
	83.66	25.8	79.05	26.34
	86.42	28.51	81.89	29.08
	89.43	31.49	84.99	32.09
	92.71	34.73	88.42	35.39
	96.33	38.25	92.21	39
	100.3	42.11	96.41	42.94
	104.7	46.34	101.1	47.2
	109.7	50.96	106.2	51.78
	115.2	55.98

## Sheet: SI_Fig.14
	Supplementary Fig. 14 | Availability and specificity of the DNAzyme-based switching between negative and positive rectification evaluated by inactive DNAzyme 2 and different metal ions. a, Rectification ration measuredl in nanopipettes modified by inactive DNAzyme 2 (chain-8) and sub-2 after 3 rounds of addition of Zn2+ and sub-2. b, Rectification ration measured in nanopipettes modified by DNAzy…
		Fig. 14a
		Cycles	repeat-1	repeat-2	repeat-3
		0	0.79055	0.78905	0.79861
		0.5	0.89588	0.9061	0.90821
		1	0.81932	0.84301	0.84487
		1.5	0.78341	0.80878	0.81454
		2	0.85946	0.87142	0.85144
		2.5	0.88199	0.8762	0.88054
		3	0.93378	0.91419	0.89668
		3.5	0.90521	0.93808	0.94211
		Fig. 14b
			repeat-1	repeat-2	repeat-3
		Control	1.79772	1.78863	1.71611
		Ag+	1.91876	1.89328	1.88744
		Mg2+	1.6194	1.63848	1.67614
		K+	1.607	1.61776	1.71611
		Na+	1.58555	1.58745	1.5809
		Ba2+	1.43202	1.38013	1.45445
		Fe2+	1.25344	1.25233	1.25325
		Ca2+	1.16647	1.16715	1.17139

## Sheet: SI_Fig.15
Supplementary Fig. 15 | UV-vis, FL characterizations and confocal microscopic images of MB dyes. a, UV-vis spectra of MB dyes. b, FL spectra of MB dyes.
Fig. 15a			Fig. 15b
Wavelength / nm	Absorbance		Wavelength / nm	FL intensity / a.u.
190	0.0463		480	302.3
191	0.03889		481	253
192	0.03304		482	197.3
193	0.02898		483	172.2
194	0.02624		484	163.9
195	0.02359		485	155.5
196	0.02178		486	148.1
197	0.02023		487	141
198	0.01874		488	131.8
199	0.01758		489	125.8
200	0.01649		490	120.7
201	0.01558		491	114.5
202	0.01519		492	109.2
203	0.01407		493	103.9
204	0.01383		494	101.7
205	0.01327		495	101.9
206	0.01284		496	98.09
207	0.0127		497	96.09
208	0.01254		498	90.17
209	0.01213		499	84.31
210	0.01177		500	84.4
211	0.01188		501	82.28
212	0.01163		502	78.96
213	0.01157		503	80.89
214	0.01141		504	78.38
215	0.01142		505	78.05
216	0.01149		506	77.81
217	0.01133		507	74.92
218	0.01093		508	73.87
219	0.01093		509	70.89
220	0.01116		510	66.36
221	0.01127		511	66.97
222	0.01135		512	66.6
223	0.01119		513	68.07
224	0.01139		514	67.94
225	0.01151		515	67.63
226	0.01176		516	66.79
227	0.01156		517	68.49
228	0.01174		518	66.21
229	0.01175		519	67.69
230	0.0121		520	67.77
231	0.01226		521	66.64
232	0.01249		522	64.71
233	0.0129		523	67.14
234	0.01324		524	67.43
235	0.01381		525	67.72
236	0.01437		526	68.73
237	0.01512		527	69.29
238	0.01575		528	69.87
239	0.01624		529	71.12
240	0.01709		530	73.32
241	0.01787		531	73.4
242	0.01869		532	76.6
243	0.01916		533	77.37
244	0.01954		534	78.23
245	0.01972		535	79.31
246	0.01988		536	81.72
247	0.01975		537	83.43
248	0.01938		538	87.39
249	0.01881		539	90.43
250	0.01814		540	92.54
251	0.01725		541	96.95
252	0.01657		542	101.4
253	0.01584		543	105.6
254	0.01526		544	105.8
255	0.01445		545	106.5
256	0.01425		546	104.7
257	0.01406		547	105.1
258	0.01377		548	102.4
259	0.01371		549	101.2
260	0.01363		550	99.71
261	0.01389		551	98.54
262	0.014		552	94.48
263	0.01434		553	95.12
264	0.01444		554	93.45
265	0.01495		555	91.35
266	0.01548		556	88.9
267	0.01587		557	85.74
268	0.01654		558	82.8
269	0.01702		559	81.83
270	0.01771		560	79.03
271	0.0184		561	76.63
272	0.01932		562	75.46
273	0.0201		563	75.35
274	0.02076		564	75.43
275	0.02138		565	76.52
276	0.02227		566	74.83
277	0.0235		567	73.05
278	0.02442		568	72.8
279	0.02562		569	72.78
280	0.02665		570	70.75
281	0.02796		571	69.33
282	0.02905		572	69.16
283	0.03017		573	71.41
284	0.03128		574	74.54
285	0.03246		575	77.28
286	0.03346		576	77.41
287	0.03484		577	80.57
288	0.03564		578	80.45
289	0.03649		579	81.65
290	0.03722		580	81.61
291	0.03757		581	79.26
292	0.03761		582	77.72
293	0.03718		583	76.38
294	0.03618		584	76.36
295	0.03511		585	79.05
296	0.0338		586	79.22
297	0.0321		587	79.32
298	0.03039		588	83.54
299	0.02863		589	85.53
300	0.02689		590	90.14
301	0.0248		591	89.93
302	0.02321		592	91.89
303	0.02145		593	94.34
304	0.01965		594	95.69
305	0.01804		595	94.52
306	0.01682		596	94.47
307	0.01549		597	93.01
308	0.01454		598	96.48
309	0.01374		599	95.78
310	0.01305		600	94.52
311	0.01241		601	95.63
312	0.01196		602	97.43
313	0.01153		603	98.87
314	0.01119		604	102.2
315	0.01066		605	102.2
316	0.01073		606	104.4
317	0.01049		607	109.2
318	0.01045		608	111.8
319	0.01021		609	113.8
320	0.00997		610	115.1
321	0.00987		611	115.5
322	0.00981		612	115.9
323	0.00968		613	120.2
324	0.00941		614	121.1
325	0.00935		615	126.4
326	0.00945		616	130.7
327	0.00933		617	135.6
328	0.00897		618	138.7
329	0.00867		619	144.4
330	0.00856		620	148.2
331	0.00823		621	154.3
332	0.00797		622	158.6
333	0.00765		623	166.5
334	0.0072		624	173.4
335	0.00703		625	181.8
336	0.00658		626	188.3
337	0.00608		627	194.3
338	0.00587		628	198.2
339	0.0057		629	204.1
340	0.00556		630	207.8
341	0.00534		631	215.7
342	0.00531		632	224.6
343	0.00497		633	232.8
344	0.00452		634	237.4
345	0.00445		635	245.7
346	0.00436		636	253.9
347	0.00449		637	262.1
348	0.00441		638	263.4
349	0.00435		639	263.1
350	0.00399		640	269.5
351	0.00394		641	278.1
352	0.00342		642	281.9
353	0.00385		643	286.1
354	0.00364		644	289.7
355	0.00394		645	296.2
356	0.00365		646	305.5
357	0.00366		647	311.4
358	0.00371		648	317.1
359	0.00368		649	322.3
360	0.0036		650	325.2
361	0.0037		651	329.5
362	0.00383		652	339.5
363	0.00317		653	346.4
364	0.00356		654	349.3
365	0.0016		655	356.2
366	0.00197		656	369.7
367	0.00182		657	379.6
368	0.00205		658	388.9
369	0.00202		659	396.8
370	0.00127		660	405.2
371	0.00132		661	422.1
372	0.00113		662	427.9
373	0.00106		663	432.9
374	0.00134		664	444.5
375	0.00132		665	457.5
376	0.00102		666	466.5
377	0.00108		667	481.2
378	0.00102		668	486.7
379	0.00106		669	501.7
380	0.00104		670	520.3
381	0.00123		671	534.4
382	0.00106		672	538.6
383	0.00114		673	546.3
384	0.00126		674	548.3
385	0.00135		675	558.9
386	0.00121		676	563.3
387	0.0011		677	563.2
388	0.00117		678	560
389	0.00115		679	571.1
390	0.00138		680	573.7
391	0.0012		681	577.7
392	0.000977828		682	568.3
393	0.00122		683	565
394	0.00125		684	558.5
395	0.00101		685	553.8
396	0.00112		686	538.7
397	0.00127		687	531.5
398	0.000994369		688	516.9
399	0.00109		689	506.7
400	0.00106		690	494.5
401	0.000863366		691	484.3
402	0.000815937		692	471.9
403	0.00104		693	460.2
404	0.00109		694	446.4
405	0.000958241		695	433.7
406	0.000901662		696	422
407	0.000918635		697	409.2
408	0.000791136		698	396.6
409	0.000798533		699	384.3
410	0.000712828		700	372.9
411	0.000763727		701	357.7
412	0.000678898		702	347
413	0.00075111		703	337.2
414	0.000869459		704	325.9
415	0.000726748		705	310.3
416	0.000649756		706	296.4
417	0.000730228		707	281.4
418	0.000843785		708	271.7
419	0.000809845		709	260.6
420	0.000933868		710	249.8
421	0.000686728		711	239.6
422	0.000833777		712	232
423	0.000847266		713	228.1
424	0.000721093		714	225.6
425	0.00104		715	222.5
426	0.00109		716	218.1
427	0.0011		717	211.4
428	0.00118		718	206
429	0.00116		719	197.5
430	0.00113		720	187.6
431	0.00121		721	179.1
432	0.00121		722	173.1
433	0.00133		723	169.6
434	0.00136		724	164.5
435	0.00125		725	157.9
436	0.00131		726	157.4
437	0.00128		727	153.9
438	0.00132		728	152.5
439	0.00136		729	148.3
440	0.00135		730	145.3
441	0.00136		731	143.9
442	0.00141		732	142
443	0.00141		733	138
444	0.00152		734	137
445	0.00147		735	131.5
446	0.00149		736	128.4
447	0.00154		737	123.4
448	0.00157		738	120.5
449	0.0017		739	120.5
450	0.00162		740	118.9
451	0.0016		741	117.8
452	0.00173		742	118.6
453	0.00177		743	116.7
454	0.00174		744	116.5
455	0.00175		745	115.5
456	0.0018		746	113.7
457	0.00179		747	112.6
458	0.00187		748	108.8
459	0.00186		749	106.6
460	0.00189		750	104.1
461	0.00192		751	103.6
462	0.00198		752	100.7
463	0.00209		753	99.45
464	0.00207		754	98.71
465	0.00204		755	98.06
466	0.00219		756	98.22
467	0.00218		757	97.47
468	0.00225		758	94.48
469	0.00224		759	94.16
470	0.00224		760	92.7
471	0.00232		761	90.15
472	0.00236		762	90.16
473	0.00237		763	89.11
474	0.00245		764	87.19
475	0.0025		765	84.13
476	0.00246		766	82.07
477	0.00252		767	78.71
478	0.00262		768	77.32
479	0.0026		769	78.25
480	0.00262		770	75.36
481	0.00276		771	76.19
482	0.00275		772	77.41
483	0.00279		773	75.65
484	0.00291		774	75.93
485	0.00297		775	78.23
486	0.00285		776	76.79
487	0.00296		777	76.15
488	0.00297		778	75.33
489	0.00299		779	72.86
490	0.00299		780	74.3
491	0.00307		781	73.39
492	0.00309		782	70.65
493	0.00321		783	67.71
494	0.00316		784	69.01
495	0.00321		785	66.93
496	0.00322		786	66.72
497	0.00321		787	64.93
498	0.00325		788	65.49
499	0.00329		789	64.86
500	0.00317		790	64.57
501	0.00327		791	60.74
502	0.00321		792	61.98
503	0.0032		793	62.53
504	0.00324		794	62.56
505	0.00333		795	60.62
506	0.00333		796	59.24
507	0.00332		797	56.94
508	0.00332		798	57.42
509	0.00332		799	54.45
510	0.00336		800	54.67
511	0.00342		801	53.62
512	0.00343		802	54.35
513	0.00345		803	54.79
514	0.0035		804	57.44
515	0.00356		805	56.98
516	0.00357		806	57.49
517	0.00356		807	56.12
518	0.00358		808	57.81
519	0.00359		809	60.26
520	0.00362		810	58.12
521	0.00369		811	55.26
522	0.00375		812	55.84
523	0.00383		813	55.01
524	0.00396		814	55.41
525	0.00401		815	54.96
526	0.00415		816	51.02
527	0.00406		817	51.64
528	0.00413		818	52.77
529	0.00424		819	51.08
530	0.00438		820	52.64
531	0.00443		821	51.83
532	0.00455		822	51.78
533	0.00466		823	52.49
534	0.00478		824	54.72
535	0.00487		825	57.18
536	0.00497		826	57.92
537	0.00506		827	55.56
538	0.00523		828	54.4
539	0.00529		829	51.92
540	0.00558		830	50.98
541	0.00572		831	49.89
542	0.0058		832	48.18
543	0.00609		833	49.25
544	0.00625		834	49.25
545	0.00644		835	50.95
546	0.00659		836	51.7
547	0.00684		837	52.58
548	0.00698		838	50.8
549	0.0073		839	50.07
550	0.0075		840	48.32
551	0.00768		841	48.93
552	0.00785		842	47.65
553	0.00805		843	48.03
554	0.00832		844	46.76
555	0.0086		845	47.28
556	0.00876		846	47.37
557	0.00901		847	46.9
558	0.00939		848	45.21
559	0.00961		849	44.38
560	0.00995		850	43.96
561	0.01022		851	43.6
562	0.01049		852	43
563	0.01075		853	41.42
564	0.01109		854	42.37
565	0.01143		855	43.92
566	0.0118		856	45.17
567	0.01221		857	44.57
568	0.01246		858	46.18
569	0.01286		859	46.33
570	0.01322		860	47
571	0.01363		861	46.73
572	0.01404		862	47.59
573	0.01434		863	47.13
574	0.01483		864	47.76
575	0.01518		865	46.59
576	0.0156		866	46.12
577	0.01607		867	47.2
578	0.01653		868	46.48
579	0.01702		869	45.36
580	0.01775		870	45.47
581	0.01822		871	46.68
582	0.01873		872	47.32
583	0.01927		873	46.91
584	0.01983		874	44.91
585	0.02034		875	44.85
586	0.02083		876	44.69
587	0.02141		877	42.75
588	0.02196		878	41.45
589	0.02256		879	40.05
590	0.02308		880	43.43
591	0.02367		881	43.86
592	0.02424		882	45.51
593	0.0248		883	46.86
594	0.02535		884	49.08
595	0.0259		885	48.94
596	0.02647		886	50.97
597	0.02701		887	50.34
598	0.02756		888	51.85
599	0.02807		889	50.08
600	0.0286		890	48.6
601	0.0291		891	48.69
602	0.02948		892	49.53
603	0.03		893	48.32
604	0.03046		894	45.9
605	0.03095		895	43.38
606	0.03132		896	44.19
607	0.03167		897	48.42
608	0.03202		898	48.38
609	0.03234		899	48.78
610	0.0326		900	51.45
611	0.03285
612	0.03302
613	0.03325
614	0.03339
615	0.03364
616	0.03382
617	0.034
618	0.03411
619	0.03426
620	0.0344
621	0.03455
622	0.03465
623	0.03486
624	0.03502
625	0.03529
626	0.03545
627	0.03577
628	0.03594
629	0.03626
630	0.0365
631	0.03691
632	0.03716
633	0.03752
634	0.03792
635	0.03825
636	0.03863
637	0.03912
638	0.03957
639	0.04002
640	0.04048
641	0.04105
642	0.04162
643	0.04212
644	0.04261
645	0.04313
646	0.04373
647	0.04415
648	0.04452
649	0.04499
650	0.04537
651	0.04576
652	0.04602
653	0.04626
654	0.04648
655	0.04661
656	0.04672
657	0.04671
658	0.0467
659	0.04665
660	0.04653
661	0.04632
662	0.04595
663	0.04565
664	0.04528
665	0.04467
666	0.04403
667	0.04332
668	0.04252
669	0.04138
670	0.04021
671	0.03906
672	0.03777
673	0.03615
674	0.03481
675	0.0332
676	0.03147
677	0.02964
678	0.02777
679	0.02616
680	0.02443
681	0.02276
682	0.021
683	0.01961
684	0.0181
685	0.01666
686	0.0151
687	0.01405
688	0.01295
689	0.0119
690	0.01091
691	0.01011
692	0.00923
693	0.00843
694	0.00764
695	0.00714
696	0.00654
697	0.00606
698	0.00559
699	0.00516
700	0.00477
701	0.0044
702	0.00407
703	0.00378
704	0.00356
705	0.00331
706	0.0031
707	0.00287
708	0.00261
709	0.00242
710	0.0023
711	0.0022
712	0.002
713	0.00188
714	0.00175
715	0.00169
716	0.00159
717	0.00151
718	0.00147
719	0.0014
720	0.00134
721	0.00127
722	0.00121
723	0.00114
724	0.00112
725	0.00109
726	0.00103
727	0.000949101
728	0.000926469
729	0.000892523
730	0.000910366
731	0.000859015
732	0.000792441
733	0.000781999
734	0.000726748
735	0.000690208
736	0.000677158
737	0.0006615
738	0.000627574
739	0.00060148
740	0.000647581
741	0.000551035
742	0.000556253
743	0.000486682
744	0.000466683
745	0.000490595
746	0.00044538
747	0.000431903
748	0.00042973
749	0.000391476
750	0.000343228
751	0.000349313
752	0.000331059
753	0.000259351
754	0.000274995
755	0.000313239
756	0.000287164
757	0.000270215
758	0.00024588
759	0.000235017
760	0.00022763
761	0.000187656
762	0.000174621
763	0.000138128
764	0.000139431
765	9.72929e-05
766	9.98889e-06
767	4.25629e-05
768	4.03913e-05
769	7.60082e-05
770	1.34633e-05
771	1.56349e-05
772	-0.000105521
773	-0.000104218
774	-5.73231e-05
775	-3.25709e-05
776	-9.42317e-05
777	-0.000118546
778	-0.000165435
779	-0.000144162
780	-0.000174117
781	-0.000111599
782	-0.000143728
783	-0.000179327
784	-0.000214923
785	-0.000252686
786	-0.000235758
787	-0.000280464
788	-0.000294352
789	-0.000261367
790	-0.000321693
791	-0.00035207
792	-0.00039416
793	-0.000457071
794	-0.000420194
795	-0.000467917
796	-0.000451432
797	-0.000458807
798	-0.000460542
799	-0.000440585
800	-0.000523444
801	-0.00047616
802	-0.000457939
803	-0.000480932
804	-0.000514334
805	-0.000534721
806	-0.000507828
807	-0.000509129
808	-0.000496115
809	-0.000525179
810	-0.000577228
811	-0.000580264
812	-0.000541228
813	-0.000479197
814	-0.000516937
815	-0.000538625
816	-0.000591974
817	-0.000653555
818	-0.0005833
819	-0.000620164
820	-0.000592841
821	-0.000582432
822	-0.000621899
823	-0.000581999
824	-0.000642714
825	-0.000626669
826	-0.000572457
827	-0.000575059
828	-0.000557276
829	-0.000562481
830	-0.00056465
831	-0.000581999
832	-0.000588938
833	-0.0006232
834	-0.000594576
835	-0.000546433
836	-0.00055077
837	-0.000516503
838	-0.000498284
839	-0.000527781
840	-0.000513033
841	-0.000496115
842	-0.000441019
843	-0.000416723
844	-0.00043321
845	-0.0004254
846	-0.000392859
847	-0.00044449
848	-0.000445792
849	-0.000445358
850	-0.000434945
851	-0.000421061
852	-0.00041195
853	-0.000384181
854	-0.000382879
855	-0.000426702
856	-0.000399801
857	-0.00040631
858	-0.000372465
859	-0.000326901
860	-0.000305202
861	-0.000316485
862	-0.000276992
863	-0.000193652
864	-0.000183668
865	-0.000197993
866	-0.000239664
867	-0.000208411
868	-0.000191482
869	-0.000187141
870	-0.000122454
871	-0.00011681
872	-8.59818e-05
873	-7.77318e-05
874	-3.08338e-05
875	-8.0337e-05
876	-7.51264e-05
877	-5.25465e-05
878	-3.21366e-05
879	-3.73477e-05
880	2.04123e-05
881	-3.43079e-05
882	2.9533e-05
883	6.51447e-06
884	6.90583e-05
885	4.56033e-05
886	0.000104243
887	0.000130308
888	0.000135955
889	0.000141169
890	7.90488e-05
891	0.000142038
892	0.000170277
893	0.000118579
894	0.000135087
895	0.000160719
896	0.000216767
897	0.000213725
898	0.00020938
899	0.000248488
900	0.00027065
901	0.000237624
902	0.000277168
903	0.000275865
904	0.00021416
905	0.000284556
906	0.000274995
907	0.000297594
908	0.000251964
909	0.000314108
910	0.00026587
911	0.000291944
912	0.000358006
913	0.000303243
914	0.000261089
915	0.000279776
916	0.000325408
917	0.000277603
918	0.000257613
919	0.000357572
920	0.00034062
921	0.000292379
922	0.000351052
923	0.000378435
924	0.000298897
925	0.000215029
926	0.000292813
927	0.000376697
928	0.000338447
929	0.000417123
930	0.000364091
931	0.000304982
932	0.000247618
933	0.00027065
934	0.000297159
935	0.000332362
936	0.000317585
937	0.000345836
938	0.000282818
939	0.000281079
940	0.000289771
941	0.000351052
942	0.000387129
943	0.000329755
944	0.000330624
945	0.000359745
946	0.000368873
947	0.000246749
948	0.000152464
949	0.00027065
950	0.00020547
951	0.000261524
952	0.000322801
953	0.000336709
954	0.000255875
955	0.000340186
956	0.000392345
957	0.000414515
958	0.000405386
959	0.000477987
960	0.000451032
961	0.000492769
962	0.000398865
963	0.000421905
964	0.00044538
965	0.00042886
966	0.000434512
967	0.000418427
968	0.000413645
969	0.000397127
970	0.000366699
971	0.000391041
972	0.000393214
973	0.000387998
974	0.000417992
975	0.000421035
976	0.000391476
977	0.00033497
978	0.000415384
979	0.000433208
980	0.00030672
981	0.000330189
982	0.000366699
983	0.000403647
984	0.000402343
985	0.000417992
986	0.00039191
987	0.000359745
988	0.000398865
989	0.000376697
990	0.000419731
991	0.000344532
992	0.00028586
993	0.000334536
994	0.000344967
995	0.000279341
996	0.000238928
997	0.00037235
998	0.000189828
999	0.000245446
1000	0.00026022
1001	0.00014812
1002	0.000160719
1003	0.000268912
1004	0.000282818
1005	0.000235886
1006	0.000195042
1007	0.000266739
1008	0.000190263
1009	0.000247618
1010	0.000139865
1011	0.00012857
1012	0.000156374
1013	0.000109456
1014	0.000122488
1015	5.86337e-05
1016	3.60479e-05
1017	0.000115103
1018	4.08256e-05
1019	-8.94554e-05
1020	4.9078e-05
1021	0.000149423
1022	0.00020547
1023	8.20894e-05
1024	8.46957e-05
1025	-8.12055e-05
1026	-7.38294e-06
1027	-8.25152e-06
1028	-2.73597e-05
1029	-3.64792e-05
1030	0.000129005
1031	-1.91085e-05
1032	8.07863e-05
1033	4.12599e-05
1034	1.21604e-05
1035	0.000140734
1036	-4.473e-05
1037	0.000160284
1038	3.73509e-05
1039	5.68963e-05
1040	3.12703e-05
1041	0.000123792
1042	-3.08338e-05
1043	0.000197214
1044	8.03519e-05
1045	0.000193304
1046	0.000240231
1047	9.2949e-05
1048	0.000205035
1049	0.000295421
1050	0.00019287
1051	0.000238928
1052	0.000308024
1053	0.000477117
1054	0.000193739
1055	0.000348879
1056	0.00053625
1057	0.000202863
1058	0.000352356
1059	0.000506248
1060	0.000305851
1061	0.000456684
1062	0.000428426
1063	0.000586259
1064	0.00062279
1065	0.000656715
1066	0.000731533
1067	0.00107
1068	0.000843785
1069	0.00124
1070	0.000842044
1071	0.00129
1072	0.00139
1073	0.00136
1074	0.00122
1075	0.00158
1076	0.00139
1077	0.00129
1078	0.00144
1079	0.00171
1080	0.00165
1081	0.00164
1082	0.00162
1083	0.00173
1084	0.00197
1085	0.0021
1086	0.00213
1087	0.00219
1088	0.00237
1089	0.00235
1090	0.00248
1091	0.00248
1092	0.00269
1093	0.00275
1094	0.00282
1095	0.00286
1096	0.00316
1097	0.00318
1098	0.00347
1099	0.00335
1100	0.00351

[truncated: 4 more sheets: SI_Fig.16, SI_Fig.28, SI_Fig.31, SI_Fig.33]
